# Supplementary material for: SUPPRESSOR OF MAX2 LIKE 6, 7, and 8 Interact with DDB1 BINDING WD REPEAT DOMAIN HYPERSENSITIVE TO ABA DEFICIENT 1 to Regulate the Drought Tolerance and Target SUCROSE NONFERMENTING 1 RELATED PROTEIN KINASE 2.3 to Abscisic Acid Response in Arabidopsis
Source: Biomolecules. 2023 Sep 18;13(9):1406. doi: 10.3390/biom13091406 (PMC10526831; doi:10.3390/biom13091406)
Supplement: Supplementary file 1 [file biomolecules-13-01406-s001.zip]

Archive with 2 entries (2 files):
- Supplemental materials.pdf
- Table S1. Summary of primers used in this study.xlsx
